# Supplementary material for: Nematode RALF-Like 1 Targets Soybean Malectin-Like Receptor Kinase to Facilitate Parasitism
Source: Front Plant Sci. 2021 Dec 17;12:775508. doi: 10.3389/fpls.2021.775508 (PMC8719587; doi:10.3389/fpls.2021.775508)
Supplement: Supplementary Table S1 — Primers used in this study. [file Table_1.xlsx]

## Sheet: Sheet1
Supplementary Table S1 Primers used in this study
Name	DNA and protein sequence (5’-3’)
Hmt-AtRALF1-F	TTCATATGGCGACCACAAAATACATAAGCT
Hmt-AtRALF1-R	CGCGGATCCCTAACTCCTGCAACGAGCAATTT
Hmt-AtRALF23-F	TTCATATGGCTACGAGGAGGTACATCAGCTATG
Hmt-AtRALF23-R	CGCGGATCCTCATGAGCGCCGGCAGCGAGT
Hmt-MiRALF1-F	TTTCAGGGCCATATGAAATTTAATTTTTTAATTTTAATTA
Hmt-MiRALF1-R	CTCGAATTCGGATCCTTATTCATTATATGGTAAGCGAGTT
Hmt-MiRALF3-F	TTTCAGGGCCATATGAAATTTGTTTCATATGGAGCCGT
Hmt-MiRALF3-R	CTCGAATTCGGATCCTCAAGGAGAGAAATAGCTAT
GmLMM1-ECD-F	GTTCCGCGTGGATCCATGTACACCCCAGAAGACAACTTC
GmLMM1-ECD-R	TCGACCCGGGAATTCTCAGCCGATTATCGACGTTCC
CRISPR 9-F	ATTGCGAGGCACTGCTGCCAAAA
CRISPR 9-R	AACTTTTGGCAGCAGTGCCTCGC
