# Supplementary material for: Nematode RALF-Like 1 Targets Soybean Malectin-Like Receptor Kinase to Facilitate Parasitism
Source: Front Plant Sci. 2021 Dec 17;12:775508. doi: 10.3389/fpls.2021.775508 (PMC8719587; doi:10.3389/fpls.2021.775508)
Supplement: Supplementary Table S2 — Comparison of the three nonsynonymous SNPs in the coding region of GmLMM1 from the 232 varieties of cultivated soybeans. [file Table_2.xlsx]

## Sheet: Sheet1
Supplementary Table S2 Comparison of the three non-synonymous SNPs in the coding region of GmLMM1 from the 232 varieties of cultivated soybeans
Numbers	Soybean varieties	The position for base substitution in CDS			Haplotype
		A25C	C119A	A1075C
		T9P	T40N	N359H
1	Dongnong 52	A	C	A	1
2	Dongnong 56	A	C	A	1
3	Dongnong 60	A	C	A	1
4	Dongnong 63	A	C	A	1
5	Dongnong 7	A	C	A	1
6	Williams 82	A	C	A	1
7	Hefeng 45	A	C	A	1
8	Hefeng 51	A	C	A	1
9	Hefeng 55	A	C	A	1
10	Hefeng 58	A	C	A	1
11	Henong 61	A	C	A	1
12	Henong 67	A	C	A	1
13	Henong 69	A	C	A	1
14	Henong 73	A	C	A	1
15	Henong 75	A	C	A	1
16	Henong 76	A	C	A	1
17	Heihe 36	A	C	A	1
18	Heihe 43	A	C	A	1
19	Heihe 46	A	C	A	1
20	Heihe 50	A	C	A	1
21	Heihe 51	A	C	A	1
22	Heke 57	A	C	A	1
23	Heinong 35	A	C	A	1
24	Heinong 46	A	C	A	1
25	Heinong 48	A	C	A	1
26	Heinong 52	A	C	A	1
27	Heinong 59	A	C	A	1
28	Heinong 61	A	C	A	1
29	Heinong 63	A	C	A	1
30	Heinong 68	A	C	A	1
31	Heinong 69	A	C	A	1
32	Keshan 1	A	C	A	1
33	Kendou 39	A	C	A	1
34	Kenfeng 16	A	C	A	1
35	Kenfeng 20	A	C	A	1
36	Kennong 26	A	C	A	1
37	Kennong 32	A	C	A	1
38	Suinong 10	A	C	A	1
39	Suinong 14	A	C	A	1
40	Suinong 36	A	C	A	1
41	Jiyu 63	A	C	A	1
42	Dongsheng 105	A	C	A	1
43	Dongsheng 25	A	C	A	1
44	Dongsheng 20	A	C	A	1
45	Dongsheng 18	A	C	A	1
46	Dongsheng 17	A	C	A	1
47	Dongsheng 16	A	C	A	1
48	Dongsheng 12	A	C	A	1
49	Dongsheng 10	A	C	A	1
50	Dongsheng 3	A	C	A	1
51	Jiyu 202	A	C	A	1
52	Jiyu 506	A	C	A	1
53	Pingandou 8	A	C	A	1
54	Jidadou 3	A	C	A	1
55	Jiyu 203	A	C	A	1
56	Jiyu 72	A	C	A	1
57	Henong 41	A	C	A	1
58	Suinong 28	A	C	A	1
59	Jinong 18	A	C	A	1
60	Jiyu 86	A	C	A	1
61	Kenjian 35	A	C	A	1
62	Wandou 37	A	C	A	1
63	Wandou 1128	A	C	A	1
64	Fendou 93	A	C	A	1
65	Fudou 15	A	C	A	1
66	Fudou 9765	A	C	A	1
67	Fudou 119	A	C	A	1
68	Andou 1478	A	C	A	1
69	Gongdou 22	A	C	A	1
70	Huachengdou 8	A	C	A	1
71	Zhongdou 37	A	C	A	1
72	Qihuang 28	A	C	A	1
73	Wandou 35	A	C	A	1
74	Zhonghuang 24	A	C	A	1
75	Fudou 9	A	C	A	1
76	Tacheng 126	A	C	A	1
77	Tachenghuangdou 021	A	C	A	1
78	Dian cha Dou	A	C	A	1
79	Tacheng 124	A	C	A	1
80	Nong 28	A	C	A	1
81	Longpin 08-29	A	C	A	1
82	Changjihuangdou	A	C	A	1
83	Xu 12	A	C	A	1
84	Shi 76368	A	C	A	1
85	Meng 5803	A	C	A	1
86	Huaike 998	A	C	A	1
87	Xuzhou 0701	A	C	A	1
88	He 21	A	C	A	1
89	Xuzhou 0705	A	C	A	1
90	Zheng 95112	A	C	A	1
91	Fudou 9765	A	C	A	1
92	Qindou 2014	A	C	A	1
93	Qindou 2017	A	C	A	1
94	Qindou 2018	A	C	A	1
95	Jihuang 105	A	C	A	1
96	Shanning 14	A	C	A	1
97	Shanning 17	A	C	A	1
98	Shanbeiheidou	A	C	A	1
99	Fu 04035	A	C	A	1
100	Heihe 49	A	C	A	1
101	Dongsheng 104	A	C	A	1
102	Suixiaolidou	A	C	A	1
103	Jilinxiaoli 6	A	C	A	1
104	Fu 10174	A	C	A	1
105	Jiyu 406	A	C	A	1
106	Shi 135	A	C	A	1
107	Zhongdou 29	A	C	A	1
108	Heihe 38	A	C	A	1
109	Jiamidou 6	A	C	A	1
110	Suinong 76	A	C	A	1
111	XD302-8	A	C	A	1
112	Heihe 35	A	A	A	2
113	Heinong 64	A	A	A	2
114	Heinong 66	A	A	A	2
115	Kennong 30	A	A	A	2
116	Suinong 37	A	A	A	2
117	Jilin 39	A	A	A	2
118	Jida 131	A	A	A	2
119	Jiyu 86	A	A	A	2
120	Wandou 38	A	A	A	2
121	Heihe 45	A	A	A	2
122	Huajiang 2	A	A	A	2
123	Fendou 97	A	C	C	3
124	Zhonghuang 42	A	C	C	3
125	Hedou 7	A	C	C	3
126	Qindou 2016	A	C	C	3
127	Suinong 44	A	C	C	3
128	Beidou 38	A	C	C	3
129	Heinong 43	A	C	C	3
130	Beidou 5	C	C	A	4
131	Beidou 29	C	C	A	4
132	Beidou 36	C	C	A	4
133	Beidou 51	C	C	A	4
134	Dongnong 44	C	C	A	4
135	Hefeng 35	C	C	A	4
136	Henong 62	C	C	A	4
137	Henong 63	C	C	A	4
138	Henong 85	C	C	A	4
139	Hefeng 7	C	C	A	4
140	Heihe 44	C	C	A	4
141	Heihe 48	C	C	A	4
142	Heinong 50	C	C	A	4
143	Heinong 54	C	C	A	4
144	Jiashi A	C	C	A	4
145	Jiashi D	C	C	A	4
146	Kendou 25	C	C	A	4
147	Nenao 3	C	C	A	4
148	Suinong 22	C	C	A	4
149	Suinong 38	C	C	A	4
150	Suinong 53	C	C	A	4
151	Dongsheng 6	C	C	A	4
152	Jiyu 508	C	C	A	4
153	Jidadou 2	C	C	A	4
154	Xinjiangdadou	C	C	A	4
155	Dongsheng 1	C	C	A	4
156	Beidou 26	C	C	A	4
157	Qihuang 12	C	C	A	4
158	Beidou 10	C	C	C	5
159	Beidou 33	C	C	C	5
160	Beidou 37	C	C	C	5
161	Beidou 40	C	C	C	5
162	Beidou 42	C	C	C	5
163	Beidou 43	C	C	C	5
164	Beidou 53	C	C	C	5
165	Beijiangjiu 1	C	C	C	5
166	Dengke 1	C	C	C	5
167	Dongnong 42	C	C	C	5
168	Dongnong 42A	C	C	C	5
169	Dongnong 47	C	C	C	5
170	Dongnong 48	C	C	C	5
171	Dongnong 55	C	C	C	5
172	Dongnong 59	C	C	C	5
173	Haojiang 1	C	C	C	5
174	Haojiang 2	C	C	C	5
175	Haojiang 13	C	C	C	5
176	Hefeng 25	C	C	C	5
177	Hefeng 50	C	C	C	5
178	Hefeng 52	C	C	C	5
179	Hefeng 56	C	C	C	5
180	Hefeng 57	C	C	C	5
181	Henong 66	C	C	C	5
182	Henong 70	C	C	C	5
183	Henong 71	C	C	C	5
184	Henong 92	C	C	C	5
185	Henong 95	C	C	C	5
186	Henong 97	C	C	C	5
187	Heihe 52	C	C	C	5
188	Heihe 53	C	C	C	5
189	Heinong 44	C	C	C	5
190	Heinong 51	C	C	C	5
191	Heinong 53	C	C	C	5
192	Heinong 55	C	C	C	5
193	Huajiang 4	C	C	C	5
194	Huajiang 5	C	C	C	5
195	Jinshan 1	C	C	C	5
196	Kendou 40	C	C	C	5
197	Kendou 43	C	C	C	5
198	Kenfeng 17	C	C	C	5
199	Kenjiandou 27	C	C	C	5
200	Kennong 33	C	C	C	5
201	Mengdou 33	C	C	C	5
202	Mengdou 36	C	C	C	5
203	Rundou 1	C	C	C	5
204	Shendou 44	C	C	C	5
205	Suinong 4	C	C	C	5
206	Suinong 26	C	C	C	5
207	Suinong 27	C	C	C	5
208	Suinong 30	C	C	C	5
209	Suinong 32	C	C	C	5
210	Suinong 33	C	C	C	5
211	Suinong 35	C	C	C	5
212	Suinong 39	C	C	C	5
213	Suinong 41	C	C	C	5
214	Suinong 48	C	C	C	5
215	Suinong 49	C	C	C	5
216	Jinong 41	C	C	C	5
217	Dongsheng 103	C	C	C	5
218	Dongsheng 101	C	C	C	5
219	Jiyu 64	C	C	C	5
220	Jikedou 1	C	C	C	5
221	Dongsheng 23	C	C	C	5
222	Dongsheng 22	C	C	C	5
223	Dongsheng 9	C	C	C	5
224	Dongsheng 5	C	C	C	5
225	Jiunong 26	C	C	C	5
226	Jidadou 1	C	C	C	5
227	Changnong 20	C	C	C	5
228	Jinong 28	C	C	C	5
229	Jiyu 93	C	C	C	5
230	Jin 22	C	C	C	5
231	Henong 59	C	C	C	5
232	Beidou 26	C	C	C	5
